# Supplementary material for: Identification of core therapeutic targets for Monkeypox virus and repurposing potential of drugs: A WEB prediction approach
Source: PLoS One. 2024 Dec 6;19(12):e0303501. doi: 10.1371/journal.pone.0303501 (PMC11623562; doi:10.1371/journal.pone.0303501)
Supplement: S2 Table — (XLSX) [file pone.0303501.s002.xlsx]

## Sheet: Sheet1
ORF	Size(aa)	Type	Function	Isologs	Identity（%）
J1L*	246	E-L	Secreted CC-chemokine-binding protein	G5R VAR (253 aa）	83.46
				C23L VAC (244 aa）	86.4
				D1L CPV (255 aa）	86.7
J2L*	348	E	Secreted TNF-binding protein	G4R VAR (349 aa)	85.1
				C22L VAC (122 aa)	83.5
				D2L CPV (355 aa)	90.3
J3L*	587		Ankyrin-like	VAR	89.38
				C21L VAC (113 aa)	96.9
				C20L VAC (103 aa)	69.6
				C19L VAC (259 aa)	83.2
				D3L CPV (586 aa)	96.6
D1L*	437	-	Ankyrin-like	C1L CPV (437 aa)	97.5
D2L	64	-	VAC C7L-like	D1.5L VAR (128 aa)	89.2
				C4L CPV (170 aa)	95.4
D3R	142	E	Secreted EGF-like growth factor	D2R VAR (140 aa)	86.3
				C11R VAC (142 aa)	91.5
				C5R CPV (138 aa)	91.3
D4L	83	E	Functions as a uracil DNA glycosylase (UDG) repair enzyme	D3L VAR (330 aa)	94
				C10L VAC (331 aa)	95.2
				C6L CPV (331 aa)	96.4
D5R	242	L	Zinc binding, virulence factor,inhibits UV-induced apoptosis	D4R VAR (242 aa)	95.5
				VACWR011 VAC (181 aa)	95.65
				VACWR208 VAC (184 aa)	97.28
				C7R CPV (242 aa)	97.5
D6L	126	E	Interleukin 18-binding protein	D5L VAR (126 aa)	92.1
				C8L CPV (124 aa)	79.7
D7L	660	E	Host range; ankyrin-like	D6L VAR (452 aa)	92.2
				C9L CPV (668 aa)	92.4
D8L	64	-	-	C10L CPV (62 aa)	93.8
D9L	630	E	Ankyrin-like	C6.5L VAR (91 aa)	90.1
				D7L VAR (91 aa)	70.3
				C9L VAC (634 aa)	86
				C11L CPV (614 aa)	67.9
D10L	150	E	Host range	D8L VAR (150 aa)	96.7
				C7L VAC (150 aa)	96
				C13L CPV (150 aa)	96
D11L	153	E	Inhibition of IRF3 and IRF7 activation by interactingwith TANK, NAP1, and SINTBAD	D9L VAR (156 aa)	94.1
				C6L VAC (151 aa)	92
				C14L CPV (156 aa)	94.7
D12L	206	E	BTB domain of kelch-like protein	D10L VAR (134 aa)	90
				C5L VAC (204 aa)	95.9
				C15L CPV (205 aa)	97
D13L	315	E	Host range protein	D11L VAR (316 aa)	92.1
				C4L VAC (316 aa)	94.3
				C16L CPV (315 aa)	94.3
D14L	216	E	Inhibit the complement pathways by acting in a fashion similar to the mammalian regulators of complement activation (RCA)	D12L VAR (263 aa)	89.4
			Inhibitor of complement enzymes(inhibits early steps of the host complement cascade)	C3L VAC (263 aa)	93.1
			Complement control protein	C17L CPV (259 aa)	93
D15L	105	-	Discontinuous ORF (MPV D15L–D18L) of kelch-like protein	D13L VAR (201 aa)	93.8
			Kelch protein	C2L VAC (512 aa)	97.1
				C18L CPV (512 aa)	98.1
D16L	77	-	-	D13L VAR (201 aa)	86.3
				C2L VAC (512 aa)	97.3
				C18L CPV (512 aa)	97.3
D17L	98	-	-	D13.5L VAR (79 aa)	97.6
				C2L VAC (512 aa)	86.5
				C18L CPV (512 aa)	87.6
D18L	107	-	-	C2L VAC (512 aa)	98.1
				C18L CPV (512 aa)	99.1
D19L	214	E	-	D14L VAR (214 aa)	92.5
				C1L VAC (224 aa)	94.9
				C19L CPV (231 aa)	95.8
P1L	117	E-L	Inhibition of NF-κB and IRF3 activation by interactingwith IKK complex and TBK1, apoptosis inhibitor	P1L VAR (117 aa)	92.3
				N1L VAC (117 aa)	89.7
				P1L CPV (117 aa)	94.9
P2L	177	E	-	P2L VAR (177 aa)	90.4
				N2L VAC (175 aa)	90.3
				P2L CPV (175 aa)	93.7
O1L	442	E-L	Ankyrin-like	O1L VAR (446 aa)	95.9
				M1L VAC (472 aa)	97.1
				O1L CPV (474 aa)	95.7
O2L	220	E	-	O2L VAR (220 aa)	95.5
				M2L VAC (220 aa)	97.7
				O2L CPV (163 aa)	97.5
C1L	284	E	Host range; ankyrin-like	O3L VAR (70 aa)	90.5
				C1L VAR (66 aa)	89.4
				K1L VAC (284 aa)	95.8
			Interferon antagonist K1L	M1L CPV (284 aa)	93.7
C2L	375	E	Serine protease inhibitor-like,SPI-3, prevents cell fusion	C2L VAR (373 aa)	92.2
				K2L VAC (369 aa)	92.2
				M2L CPV (373 aa)	94.4
C3L	43	E	Eukaryotic translation initiation factor-2a (eIF-2a) homolog protein	C3L VAR (88 aa)	78.6
				K3L VAC ((88 aa)	95.2
				M3L CPV (88 aa)	97.6
C4L	424	-	Phospholipase D-like	K4L VAC (424 aa)	98.3
				M4L CPV (424 aa)	97.6
C5L	276	-	Lysophospholipase-like	K5L VAC (136 aa)	91.7
				K6L VAC (81 aa)	94.9
				M5L CPV (276 aa)	97.5
C6R	149	-	Inhibition of NF-κB and IRF3 activation by interactingwith IRAK2, TRAF6, and DDX3	C4R VAR (149 aa)	97.3
				K7R VAC (149 aa)	94
				M6R CPV (161 aa)	97.3
C7L	219	-	Hypothrtical protein	C5L VAR (251 aa)	83.6
				F1L VAC (226 aa)	83.6
				G1L CPV (238 aa)	87.2
C8L	151	E	Deoxyuridine triphosphatase	C6L VAR (147 aa)	98
				F2L VAC (147 aa)	98.6
				G2L CPV (147 aa)	99.3
C9L	487	E	Kelch-like	C7L VAR (179 aa)	93.3
				F3L VAC (480 aa)	96.2
				G3L CPV (485 aa)	97.3
C10L	319	E	Ribonucleotide reductase	C8L VAR (333 aa)	97.5
				F4L VAC (319 aa)	98.4
				G4L CPV (319 aa)	98.4
C11L	343	-	Malaria asparigine-rich protein	C9L VAR (348 aa)	85.1
				F5L VAC (321 aa)	92.8
				G5L CPV (323 aa)	92.9
C12L	73	-	IL-β antagonist protein	C10L VAR (72 aa)	84.9
				F6L VAC (74 aa)	94.4
				G6L CPV (74 aa)	94.4
C13L	74	E	Host range protein	C11L VAR (79 aa)	81.6
				F7L VAC (92 aa)	79.5
				G7L CPV (80 aa)	93.4
C14L	64	-	-	C12L VAR (65 aa)	93.8
				F8L VAC (65 aa)	96.9
				G8L CPV (65 aa)	96.9
C15L	212	-	-	C13L VAR (212 aa)	97.6
				F9L VAC (212 aa)	99.1
				G9L CPV (212 aa)	99.1
C16L	439	L	Serine/threonine protein kinase 2, VPK2, regulation of virion morphogenesis	C14L VAR (439 aa)	98.4
				F10L VAC (439 aa)	98.9
				G10L CPV (439 aa)	99.1
C17L	354	E	-	C15L VAR (354 aa)	93.5
				F11L VAC (354 aa)	97.2
				G11L CPV (354 aa)	97.2
C18L	635	E-L	Actin tail formation	C16L VAR (635 aa)	95
				F12L VAC (635 aa)	97.2
				G12L CPV (634 aa)	98.6
C19L	372	L	Envelope protein F13	C17L VAR (372 aa)	97.3
				F13L VAC (372 aa)	98.7
				G13L CPV (372 aa)	98.7
C20L	73	E-L	-	C18L VAR (73 aa)	78.1
				F14L VAV (73 aa)	97.3
				G14L CPV (73aa)	98.6
C21L	158	E	-	C19L VAR (161aa)	98
				F15L VAC (158aa)	98.1
				G15L CPV (158aa)	98.7
C22L	231	E	-	C20L VAR (231 aa)	95.2
				F16L VAC (231aa)	96.5
				G16L CPV (231aa)	97
C23R	101	L	LB phosphoprotein	C21R VAR (101aa)	94.1
				F17R VAC (101aa)	97
				G17R CPV (101aa)	96
F1L	479	E	Poly(A) polymerase, catalytic subunit	E1L VAR (479aa)	97.7
				E1L VAC (479aa)	99
				F1L CPV (479aa)	99.4
F2L	737	-	-	E2L VAR (737aa)	97.9
				E2L VAC (737aa)	98
				F2L CPV (737aa)	97.8
F3L	153	E	INF-resistance protein	E3L VAR (190aa)	85.6
				E3L VAC (190aa)	86.3
				F3L CPV (190aa)	86.3
F4L	259	E-L	Double-stranded RNA-binding protein	E4L VAR (259aa)	96.5
			DNA-directed RNA polymerase 30kDa polypeptide	E4L VAC (259aa)	98.5
				F4L CPV (259aa)	98.1
F5R	567	-	-	E6R VAR (567aa)	97.2
				E6R VAC (567aa)	98.9
				F6R CPV (567aa)	98.9
F6R	166	L	Soluble myristylated protein	E7R VAR (76aa)	86.7
				E7R VAC (166aa)	94
				F7R CPV (166aa)	94.6
F7R	273	-	Membrane protein,ass. with IV/IMV and core	E8R VAR (273aa)	97.1
				E8R VAC (273aa)	98.5
				F8R CPV (273aa)	98.5
F8L	1006	E	DNA polymerase	E9L VAR (1005aa)	97.7
				E9L VAC (1006aa)	98.7
				F9L CPV (1006aa)	98.6
F9R	95	L	Protein disulfide bond-forming enzyme	E10R VAR (95aa)	94.7
				E10R VAC (95aa)	96.8
F10L	129	L	Virion core protein	E11L VAR (129aa)	96.1
				E11L VAC (129aa)	97.7
Q1L	665	E	-	Q1L VAR (666aa)	93.1
				Q1L VAC (666aa)	97.4
Q2L	108	L	Virion-associated glutaredoxin	Q2L VAR (108aa)	96.3
				Q2L VAC (108aa)	98.1
I1L	312	L	Virosomal protein essential for virus multiplication	K1L VAR (312aa)	96.8
				I1L VAC (312aa)	99.4
I2L	73	L	-	K2L VAR (73aa)	98.6
				I2L VAC (73aa)	98.6
I3L	269	E-I	ssDNA-binding P-protein interacts with R2 subunit of ribonucleotide reductase	K3L VAR (269aa)	98.1
				I3L VAC (269aa)	98.1
I4L	771	E	Ribonucleotide reductase,large subunit, R1	K4L VAR(771aa)	97.7
				I4L VAC (771aa)	98.7
I5L	79	L	IMV surface membrane protein	K5L VAR (79aa)	93.7
				I5L VAC (79aa)	94.9
I6L	382	-	-	K6L VAR (382aa)	97.6
				I6L VAC (382aa)	98.2
I7L	423	L	Virion core protein, DNA topoisomeras II homolog	K7L VAR (423aa)	98.8
				I7L VAC (423aa)	99.1
I8R	676	E-L	Nucleoside triphosphate phosphohydrolase II, NPH-II, DNA, and RNA helicase	K8R VAR (676aa)	96.7
				I8R VAC (676aa)	98.1
G1L	591	L	Putative proteinase	H1L VAR (591aa)	97.1
				G1L VAC (591aa)	98.5
G2L	111	E	-	H2L VAR (111aa)	95.5
				G3L VAC (111aa)	98.2
G3R	220	L	-	H3R VAR (220aa)	96.8
				G2R VAC (220aa)	98.6
G4L	124	L	Virion-associated glutaredoxin, required for disulfide bonds and assembly	H4L VAR (124aa)	99.2
				G4L VAC (124aa)	99.2
G5R	434	E-L	-	H5R VAR (434aa)	96.3
				G5R VAC (434aa)	98.2
G6R	63	E-L	RNA polymerase, 7-kDa subunit	H5.5R VAR (63aa)	96.8
				VAC	_
G7R	165	-	-	H6R VAR (165aa)	94.5
				G6R VAC (165aa)	93.9
G8L	371	-	Virion protein	H7L VAR (371aa)	98.4
				G7L VAC (371aa)	98.7
G9R	260	I	Late gene transcription factor, VLTF-1	H8R VAR (260aa)	99.6
				G8R VAC (260aa)	100
G10R	340	L	Myristylated protein	H9R VAR (340aa)	97.9
				G9R VAC (340aa)	98.5
M1R	250	L	Myristylated IMV surface membrane protein	M1R VAR (250aa)	99.2
				L1R VAC (250aa)	98.8
M2R	92	-	Thymidina kinase	M2R VAR (87aa)	96.3
				L2R VAC (87aa)	98.8
M3L	344	-	Fowlpox virus F4	M3L VAR (349aa)	95.1
				L3L VAC (350aa)	96.6
M4R	251	L	Virion core protein, ssDNA binding, stimulation of I8R helicase activity	M4R VAR (251aa)	98.4
				L4R VAC (251aa)	98.8
M5R	128	-	Fowlpox virus F6	M5R VAR (128aa)	99.2
				L5R VAC (128aa)	99.2
L1R	152	-	Myxoma virus F7	L1R VAR (159aa)	97.4
				J1R VAC (153aa)	96.7
L2R	177	E	Thymidine kinase	L2R VAR (177aa)	95.5
				J2R VAC (177aa)	96.6
L3R	333	E	Poly(A) pol stimulatory subunit, cap-specific mRNA (nucleoside-O2α-)-methyltransferase	L3R VAR (333aa)	97.9
				J3R VAC (333aa)	98.8
L4R	185	E	RNA pol 22-kDa subunit	L4R VAR (185aa)	97.8
				J4R VAC (185aa)	100
L5L	133	L	Essential for virus multiplication	L5L VAR (133aa)	100
				J5L VAC (133aa)	98.5
L6R	1286	E	RNA pol 147-kDa subunit	L6R VAR (1286aa)	98.6
				J6R VAC (1286aa)	98.6
H1L	171	L	Tyrosine/serine protein phosphatase, blocks IFN-γ signal transduction	I1L VAR (171aa)	98.8
				H1L VAC (171aa)	98.8
H2R	189	-	-	I2R VAR (189aa)	100
				H2R VAC (189aa)	98.9
H3L	324	L	IMV heparan-binding surface membrane protein	I3L VAR (325aa)	93.2
				H3L VAC (324aa)	3.8
H4L	795	L	RNA pol-associated protein,RAP 94, provides specificity for early promoters	I4L VAR (795aa)	97
				H4L VAC (795aa)	98.1
H5R	213	E-L	The vaccinia H5 protein has been implicated in several steps of virus replication including DNA synthesis,postreplicative gene transcription, and virion morphogenesi	I5R VAR (221aa)	92.8
				H5R VAC (203aa)	93.9
H6R	314	E	Topoisomerase	I6R VAR (314aa)	98.7
				H6R VAC (314aa)	99.7
H7R	146	L	-	I7R VAR (146aa)	95.2
				H7R VAC (146aa)	97.3
E1R	845	E	mRNA capping enzyme large subunit; RNA 5` triphosphatase and RNA guanylyl transferase activities	F1R VAR (844aa)	98.3
				D1R VAC (844aa)	98.6
E2L	146	E-L	Virion core protein	F2L VAR (146aa)	97.9
				D2L VAC (146aa)	98.6
E3R	233	L	Virion core protein	F3R VAR (237aa)	94.9
				D3R VAC (237aa)	96.6
E4R	218	E	Uracil DNA glycosylase	F4R VAR (218aa)	96.8
				D4R VAC (218aa)	98.6
E5R	785	E-L	Nucleic acid independent nucleoside triphosphatase,required for DNA replication	F5R VAR (785aa)	98.5
				D5R VAC (785aa)	99.5
E6R	637	L	Early transcription factor,VETF, small subunit	F6R VAR (637aa)	99.2
				D6R VAC (637aa)	99.7
E7R	161	E	RNA pol 18-kDa subunit	F7R VAR (161aa)	96.9
				D7R VAC (161aa)	96.9
E8L	304	L	IMV surface membrane 32 kDa protein, binds cell surface chondroitin sulfate,IMV adsorption to cell surface	F8L VAR (304aa)	92.8
				D8L VAC (304aa)	94.7
E9R	213	-	Mut-like	F9R VAR (213aa)	97.2
				D9R VAC (213aa)	97.2
E10R	248	L	Down regulation of gene expression, Mut-like	F10R VAR (248aa)	98
				D10R VAC (248aa)	98
E11L	631	L	Nucleoside triphosphate phosphohydrolase I, NPH I, DNA-dependent ATPase,early gene transcription termination	N1L VAR (631aa)	98.1
				D11L VAC (631aa)	98.6
E12L	287	E-L	mRNA capping enzyme small subunit, mRNA (guanine-N7-)-methyl transferase	N2L VAR (287aa)	98.6
				D12L VAC (287aa)	99
E13L	551	L	Needed for immature IMV surface membrane	N3L VAR (551aa)	98.9
				D13L VAC (551aa)	98.9
A1L	150	I	Late gene transcription factor, VLTF-2	A1L VAR (150aa)	100
				A1L VAC (150aa)	98.7
A2L	224	I	Late gene transcription factor, VLTF-3, zinc binding	A2L VAR (224aa)	99.1
				A2L VAC (224aa)	99.1
A3L	77	-	Intermediate class gene	A2.5L VAR (76aa)	88.3
				VAC(76aa)	88.3
				CPV(76aa)	90.9
A4L	644	L	Major virion core protein p4b	A3L VAR (644aa)	98.6
				A3L VAC (644aa)	99.1
A5L	281	L	39-kDa immunodominant virion core protein	A4L VAR (271aa)	87.6
				A4L VAC (281aa)	95
A6R	161	E-L	RNA pol 22 and 21 kDa subunits	A5R VAR (164aa)	97
				A5R VAC (164aa)	97.6
A7L	372	L	RNA polymerase,19kDa subunit	A6L VAR (372aa)	98.4
				A6L VAC (372aa)	98.7
A8L	710	L	Early transcription factor,VETF, large subunit, needed for morphogenesis	A7L VAR (710aa)	97.2
				A7L VAC (710aa)	98.3
A9R	292	E	Intermediate transcription factor, VITF-3, 34-kDa subunit	A8R VAR (288aa)	98.3
				A8R VAC (288aa)	98.6
A10L	100	-	-	A9L VAR (95aa)	94.8
				A9L VAC (99aa)	97
A11L	891	L	Major virion core protein p4a	A10L VAR (892aa)	97.5
				A10L VAC (891aa)	97.1
A12R	318	-	Major core protein p4a	A11R VAR (319aa)	98.4
				A11R VAC (318aa)	99.4
A13L	190	L	Virion core protein	A12L VAR (189aa)	98.4
				A12L VAC (192aa)	96.9
A14L	70	L	IMV inner and outer membrane protein	A13L VAR (68aa)	88.4
				A13L VAC (70aa)	92.8
A15L	90	L	IMV inner membrane protein	A14L VAR (90aa)	97.8
				A14L VAC (90aa)	100
A16L	94	-	-	A15L VAR (94aa)	96.8
				A15L VAC (94aa)	98.9
A17L	377	L	Soluble myristylated protein	A16L VAR (377aa)	95.8
				A16L VAC (378aa)	96.3
A18L	204	L	IMV surface membrane protein, early function in virion morphogenesis	A17L VAR (203aa)	97.1
				A17L VAC (203aa)	97.1
A19R	492	E-L	DNA helicase, postreplicative negative transcription elongation factor	A18R VAR (493aa)	95.3
				A18R VAC (493aa)	96.1
A20L	77	-	DNApolymerase processivity factor that exists in a heterotrimericreplication	A19L VAR (76aa)	93.5
				A19L VAC (77aa)	96.1
A21L	115	-	Ferredoxin homolog	A20L VAR (117aa)	95.7
				A21L VAC (117aa)	97.4
A22R	426	E	Processivity factor for viral DNA pol	A21R VAR (426aa)	96.7
				A20R VAC (426aa)	97.4
A23R	187	-	-	A22R VAR (187aa)	95.2
				A22R VAC (176aa)	98.8
A24R	382	E	Intermediate transcription factor, VITF-3, 45-kDa subunit	A23R VAR (382aa)	97.9
				A23R VAC (382aa)	98.7
A25R	1164	E-L	RNA pol 132-kDa subunit	A24R VAR (1164aa)	98.5
				A24R VAC (1164aa)	98.8
A26L	75	-	-	A26R VAR	-
				A25R VAR	-
				A27R VAR	-
				VAC	-
A27L	696	L	N-terminal of A-type inclusion body protein of CPV	A28L VAR (702aa)	93.9
				VAC	-
A28L	520	L	Major component of IMV surface tubules, p4c	A29L VAR (498aa)	89.8
				A26L VAC (322aa)	92.9
				A27L CPV (518aa)	95.8
A29L	110	L	14kDa cell fusion protein	A30L VAR (110aa)	93.6
				A27L VAC (110aa)	93.6
				A28L CPV (110aa)	95.5
A30L	146	-	14kDa fusion protein	A31L VAR (146aa)	96.6
				A28L VAC (146aa)	95.9
				A29L CPV (146aa)	97.3
A31L	305	E	DNA-directed RNA polymerase 35kDa subunit	A32L VAR (305aa)	95.7
				A29L VAC (305aa)	98
				A30L CPV (305aa)	98
A32L	77	-	Plays a crucial role in the transmission of viral particles between cells	A33L VAR (77aa)	96.1
				A30L VAC (77aa)	96.1
			14kDa fusion protein	A31L CPV (77aa)	96.1
A33R	142	-	-	A34R VAR (140aa)	95.8
				A31R VAC (124aa)	86.6
				A32R CPV (145aa)	96.6
A34L	300	E-L	DNA packaging into virion,NTP-binding motif A	A35L VAR (270aa)	97.8
				A32L VAC (300aa)	98
				A33L CPV (300aa)	99
A35R	181	L	EEV envelope glycoprotein,needed for formation of actin-containing microvilli and cell-to-cell spread	A36R VAR (184aa)	92.8
				A33R VAC (185aa)	96.1
				A34R CPV (185aa)	96.1
A36R	168	L	EEV envelope glycoprotein,lectin-like, required for infectivity of EEV, formation of actin-containing microvilli,and cell-to-cell spread	A37R VAR (168aa)	95.8
				A34R VAC (168aa)	95.2
				A35R CPV (168aa)	98.2
A37R	176	-	Inhibitor of MHC class Ⅱantigen presentation	A38R VAR (60aa)	91.7
				A35R VAC (176aa)	97.7
				A36R CPV (176aa)	98.3
A38R	212	E-L	IEV but not CEV envelope protein, tyrosine phosphorylated for actin tail formation	A39R VAR (216aa)	91.7
				A36R VAC (221aa)	94.6
				A37R CPV (223aa)	95.1
A39R	268	-	-	A40R VAR (68aa)	89.6
				A37R VAC (263aa)	96.2
				A38R CPV (268aa)	95.9
A40L	277	-	Integral membrane glycoprotein, Ig-like,regulates influx of extracellular Ca2+	A41L VAR (277aa)	95.7
				A38L VAC (277aa)	96
				A40L CPV (277aa)	99.3
A41L	221	E-L	Secreted protein reduces influx of inflammatory cells	A46L VAR (218aa)	91.4
				A41L VAC (219aa)	94.1
				A43L CPV (219aa)	94.1
A42R	133	L	Profilin-like	A47R VAR (133aa)	99.2
				A42R VAC (133aa)	97.7
				A44L CPV (133aa)	100
A43R	197	E-L	Membrane glycoprotein	A48R VAR (195aa)	92.9
				A43R VAC (194aa)	92.9
				A45R CPV (196aa)	94.4
A44R	74	-	-	VAR	-
				VAC	-
				A46R CPV (78aa)	95.9
A45L	346	E	3-β-Hydroxy-delta5-steroid dehydrogenase	A49L VAR (210aa)	94.9
				A50L VAR(61aa)	88.1
				A44L VAC (346aa)	98.3
				A47L CPV (346aa)	98.8
A46R	125	L	Superoxide dismutase-like,virion core protein	A51R VAR (125aa)	96.8
				A45R VAC (125aa)	96
				A48R CPV (125aa)	98.4
A47R	240	-	Inhibition of NF-kB and IRF3 activation by interactingwith MyD88, TIRAP and TRIF, and TRAM	A52R VAR (240aa)	95.8
				A46R VAC (214aa)	90.6
				A49R CPV (240aa)	96.3
A48R	84	-	-	VAR	-
				VAC	-
				CPV	-
A49R	204	E	Thymidine kinase	J2L VAR (205aa)	98.5
				A48R VAC (204aa)	99
				A51R CPV (227aa)	99
A50R	554	E	DNA ligase	J4R VAR (552aa)	96.4
				A50R VAC (552aa)	97.8
				A53R CPV (552aa)	97.8
A51R	334	-	Human nerve growth factor receptor	J5R VAR (334aa)	92.2
				A51R VAC (334aa)	95.5
				A54R CPV (334aa)	96.1
B1R	70	-	Kelch protein	J8R VAR (172aa)	77.4
				A55R VAC (564aa)	86.7
				A57R CPV (564aa)	86.7
B2R	313	E-L	EEV membrane glycoprotein hemagglutinin, prevents cell fusion	J9R VAR (313aa)	81.2
				A56R VAC (315aa)	93
				A58R CPV (314aa)	91.7
B3R	299	E	Serine/threonine protein kinase, essential for DNA replication, intermediate transcription factor	B1R VAR (300aa)	93.6
				B1R VAC (300aa)	97
				B1R CPV (300aa)	97.3
B4R	503	-	Schlafen-like	VAR	-
				B2R VAC (219aa)	90.7
				B3R VAC (124aa)	81.3
				B2R CPV (503aa)	89.3
B5R	561	-	Ankyrin-like	B6R VAR (558aa)	91.8
				B4R VAC (558aa)	93.1
				B3R CPV (558aa)	94.5
B6R	317	E-L	Palmitylated 42-kDa EEV glycoprotein required for efficient cell spread,complement control protein-like	B7R VAR (317aa)	93
				B5R VAC (317aa)	95.9
				B4R CPV (317aa)	98.4
B7R	176	-	Intarfaron-γreceptor homolog	B8R VAR (56aa)	87
				B6R VAC (173aa)	87.6
				B5R CPV (183aa)	85.8
B8R	182	-	-	VAR	-
				B7R VAC (182aa)	96.7
				B6R CPV (182aa)	96.7
B9R	267	E	Interferon-γ binding protein	B9R VAR (266aa)	90.9
				B8R VAC (272aa)	97.4
				B7R CPV (271aa)	97.3
B10R	221	-	Shope fibroma virus T4 protein-like	VAR	-
				B9R VAC (77aa)	97.1
				B8R CPV (221aa)	97.3
B11R	282	E	Protein kinase-like	B12R VAR (134aa)	77.5
				B12R VAC (283aa)	97.2
				B11R CPV (283aa)	96.1
B12R	344	E	Serine protease inhibitor homolog,SPI-2,inhibitor of IL-1β converting enzyme.apoptosis inhibition	B13R VAR (344aa)	93.6
				B13R VAC (116aa)	95.6
				B14R VAC (222aa)	90.5
				B12R CPV (345aa)	97.1
B13R	149	-	Inhibition of NF-κB activation by interacting with IKKcomplex	B14R VAR (149aa)	94.6
				B15R VAC (149aa)	93.3
				B13R CPV (149aa)	94
B14R	326	E	Interleukin-1β-binding protein	B15R VAR (63aa)	88.5
				B17R VAR (69aa)	83.8
				B16R VAC (290aa)	95.5
				B14R CPV (326aa)	95.4
B15L	78	-	Ankyrin-related protein	B18L VAR (340aa)	93.3
				B17L VAC (340aa)	96
				B15L CPV (340aa)	95.9
B16R	352	E	Interleukin-α/β-binding protein	B20R VAR (354aa)	85.6
				B19R VAC (353aa)	93.8
				B17R CPV (351aa)	92
B17R	793	-	Ankyrin-like	B21R VAR (787aa)	87.9
				B20R VAC (127aa)	95.9
				B18R CPV (795aa)	95.9
B18R	70	-	Kelch-like	VAR	-
				VAC	-
				B19R CPV (557aa)	90.9
B19R	357	-	Cellular IL-18 binding protein (IL-18BP).	B25R VAR (372aa)	93
				C12L VAC (353aa)	95.2
				B20R CPV (375aa)	93.9
B20R	190	-	-	VAR	-
				VAC	-
				B21R CPV (190aa)	96.3
B21R	1879	E	Putative membrane-associated glycoprotein, cadherin-like domain	B26R VAR (1896aa)	85.9
				VAC	-
				B22R CPV (1933aa)	92.5
K1R	70	-	Tumor necrosis factor binding protein,CrmE	VAR	-
				VAC	-
				K3R CPV (167aa)	91..9
R1R	105	-	Virion protein J1	VAR	-
				VAC	-
				S1R CPV (210aa)	82.5
N1R	153	-	VAC B15R-like	VAR	-
				B22R VAC (181aa)	91.5
				H1R CPV (153aa)	92.8
N2R	73	-	C-terminal part of CPV C3L	VAR	-
				VAC	-
				CPV	-
N3R	176	-	CPV C2L	VAR	-
				VAC	-
				CPV	-
N4R*	437	-	CPV C1L, ankyrin-like	VAR	-
				VAC	-
				CPV	-
J1R*	587	-	Ankyrin-like	G1R VAR (585aa)	89.4
				B25R VAC (259aa)	83.2
				B26R VAC (103aa)	69.6
				B27R VAC (113aa)	96.9
				H3R CPV (586aa)	96.6
J2R*	348	E	Secreted TNF inhibitor	G2R VAR (349aa)	85.1
				B28R VAC (122aa)	83.5
				H4R CPV (351aa)	90.3
J3R*	246	E-L	Putative nuclease G5	G3R VAR (253 aa)	83.5
				B29R VAC (244aa)	86.4
				H5R CPV (255aa)	86.7
